# Supplementary material for: Mesenchymal stem cells promote metastasis through activation of an ABL-MMP9 signaling axis in lung cancer cells
Source: PLoS One. 2020 Oct 29;15(10):e0241423. doi: 10.1371/journal.pone.0241423 (PMC7595271; doi:10.1371/journal.pone.0241423)
Supplement: S1 Table — (XLSX) [file pone.0241423.s007.xlsx]

## Sheet: Sheet1
primers		Forward				Reverse
MMP1		GGTCTCTGAGGGTCAAGCAG				AGTTCATGAGCTGCAACACG
MMP2		ATGACAGCTGCACCACTGAG				ATTTGTTGCCCAGGAAAGTG
MMP3		GACAGCAAGGCATAGAGACAAC				CAGGACCACTGTCCTTTCTC
MMP7		GAGTGCCAGATGTTGCAGAA				AAATGCAGGGGGATCTCTTT
MMP9		TTGACAGCGACAAGAAGTGG				GCCATTCACGTCGTCCTTAT
MT1-MMP		CACTGCCTACGAGAGGAAGG				TTGGGGTACTCGCTATCCAC
Zeb1		GATGATGAATGCGAGTCAGATGC				ACAGCAGTGTCTTGTTGTTGT
Vimentin		GACGCCATCAACACCGAGTT				CTTTGTCGTTGGTTAGCTGGT
Snail		TTTACCTTCCAGCAGCCCTA				CCCACTGTCCTCATCTGACA
Slug		CTTTTTCTTGCCCTCACTGC				ACAGCAGCCAGATTCCTCAT
GAPDH		GGCTCTCCAGAACATCATCCTGC				GGGTGTCGCTGTTGAAGTCAGAGG
18S		GAGGATGAGGTGGAACGTGT				AGAAGTGACGCAGCCCTCTA
