# Supplementary material for: Mesenchymal stem cells promote metastasis through activation of an ABL-MMP9 signaling axis in lung cancer cells
Source: PLoS One. 2020 Oct 29;15(10):e0241423. doi: 10.1371/journal.pone.0241423 (PMC7595271; doi:10.1371/journal.pone.0241423)
Supplement: S2 Table — (XLSX) [file pone.0241423.s008.xlsx]

## Sheet: Sheet1
Antibodies	specificity	Cat#	Source
ABL1		554148	BD Pharmingen
ABL2		H00000027	Novus
p-ABL	Y245	2861	Cell Signaling
p-STAT3	Y705	9145	Cell Signaling
p-CrkL	Y207	3181	Cell Signaling
STAT3		4904	Cell Signaling
CrkL		365092	Santa Cruz
Zeb1		3396	Cell Signaling
Vimentin		5741	Cell Signaling
Snail		3879	Cell Signaling
Slug		9585	Cell Signaling
MMP9		13667	Cell Signaling
MMP7		71031	Cell Signaling
b-Tubulin		T0198	Sigma
Actin		A4700	Sigma
